# Supplementary material for: Wave separation analysis-derived indexes obtained from radial and carotid tonometry in healthy pregnancy and pregnancy-associated hypertension: Comparison with pulse wave analysis-derived indexes
Source: Front Cardiovasc Med. 2022 Nov 1;9:997452. doi: 10.3389/fcvm.2022.997452 (PMC9664074; doi:10.3389/fcvm.2022.997452)
Supplement: Supplementary file 2 [file Table_2.xlsx]

## Sheet: Table_S1
	Table S2. Demographic, anthropometric, clinical, and peripheral and central blood pressure levels and waveform-derived parameters according to the study groups
		Non-pregnant women					Healthy pregnant women					Pregnant Gestational Hypertension Women [n = 8]					Pregnant Preeclampsia Women [n = 8]					Pregnancy-associated Hypertenssion Women					Total Women [n = 427]
		MV	SD	SE	Min	Max	MV	SD	SE	Min	Max	MV	SD	SE	Min	Max	MV	SD	SE	Min	Max	MV	SD	SE	Min	Max	MV	SD	SE	Min	Max
	Demographic, anthropometric and cardiovascular risk factors
	Age [years]	22.8444	5.98907	0.29908	18	40.7	29.4	6.16802	1.9505	21	40	30.875	6.68554	2.36369	20	40	33.625	5.87823	2.07827	22	40	32.25	6.245	1.56125	20	40	23.3504	6.31915	0.305805	18	40.7
	Body weight [Kg.]	60.7496	12.0537	0.615918	38.1	128	67.1	7.325	2.31637	56	77	76.5	10.9022	3.8545	60	90	97	12.5584	4.44008	83	113	86.75	15.5285	3.88212	60	113	61.922	13.1226	0.648873	38.1	128
	Body height [m]	1.62218	0.063831	0.00325313	1.32	1.83	157.6	6.75278	2.13542	148	173	159.625	5.34355	1.88923	150	166	160.25	8.61477	3.04578	149	174	159.938	6.93271	1.73318	149	174	11.5804	38.4037	1.89432	1.32	174
	BMI [Kg/m2]	23.0423	4.23232	0.216828	16.5	48.77	27.1321	3.56149	1.12624	20.7157	31.2295	30.2119	5.42044	1.91641	21.77	38.2222	38.1019	6.59759	2.3326	27.7447	48.272	34.1569	7.11512	1.77878	21.77	48.272	23.5798	4.88955	0.242366	16.5	48.77
	Hypertension [%]	0.04					0					1					1					1					0.0749415
	On BP treatment (%)	0.017					0					0.125					0.125					0.125					0.0210773
	Dyslipidemia (%)	0.072					0.2					0					0					0					0.0725995
	Sedentarism [%]	0.586					1					1					1					1					0.630081
	Peripheral blood pressure
	baSBP [mmHg]	117.61	10.6991	0.541768	85	177	114	5.07718	1.60555	106	121	122.5	13.2557	4.68661	98	138	131.25	9.19239	3.25	114	143	126.875	11.9101	2.97752	98	143	117.88	10.7951	0.529275	85	177
	baDBP [mmHg]	69.2205	8.91044	0.451198	49	103	65.1	10.0935	3.19183	52	85	72	8.97616	3.17355	59	82	77.75	8.58154	3.03403	68	93	74.875	8.98795	2.24699	59	93	69.3389	9.00993	0.441748	49	103
	raSBP [mmHg]	122.57	14.0029	0.734959	85	185	116.7	9.62693	3.0443	105	131	124.625	14.0198	4.95673	99	145	131.625	8.81456	3.11642	113	141	128.125	11.8764	2.96911	99	145	122.648	13.8816	0.703823	85	185
	raMBP [mmHg]	85.0937	8.55932	0.449248	65	117	81.5	7.89163	2.49555	72	98	88.875	10.0062	3.53774	72	100	99.125	6.89591	2.43807	86	107	94	9.84547	2.46137	72	107	85.3676	8.77914	0.44512	65	117
	raDBP [mmHg]	68.3526	9.09509	0.477368	47	103	64.8	10.3043	3.25849	52	85	72	8.97616	3.17355	59	82	81.5	7.15142	2.52841	72	93	76.75	9.24842	2.31211	59	93	68.6067	9.27984	0.470507	47	103
	Radial Applanation Tonometry-derived central blood pressure levels and waveform related parameters (PWA and WSA)
	AP [mmHg]	1.95592	4.47192	0.234715	-13	18	2.9	2.68535	0.849183	-2	6	2.125	3.27054	1.15631	-3	8	6.375	4.50198	1.59169	0	13	4.25	4.38938	1.09735	-3	13	2.07455	4.44927	0.225587	-13	18
	APHR75 [mmHg]	1.42265	4.8542	0.255131	-18	13	4.2	4.68568	1.48174	-7	9	3.875	2.58775	0.914906	-1	7	7.5	2.20389	0.779194	5	11	5.6875	2.98259	0.745647	-1	11	1.6701	4.87088	0.247282	-18	13
	STTI [mmHg/s]	2118.07	322.798	16.9425	1216	3235	2187.4	356.641	112.78	1694	2824	2471	374.648	132.458	2065	2982	2648.38	337.039	119.161	2170	3112	2559.69	356.234	89.0585	2065	3112	2138.02	335.916	17.0316	1216	3235
	DTTI [mmHg/s]	2987.56	372.116	19.531	1985	4310	2702.6	425.605	134.588	1992	3310	2861.5	414.246	146.458	2255	3424	3299.13	538.649	190.441	2464	3948	3080.31	516.286	129.071	2255	3948	2984.05	382.273	19.382	1985	4310
	SEVR	144.213	27.8253	1.46045	77	261	127.5	34.0987	10.783	86	183	117.625	22.5511	7.97303	89	159	127.875	34.7293	12.2787	87	177	122.75	28.7785	7.19462	87	177	142.901	28.387	1.43928	77	261
	HR [beats/minute]	69.4972	10.9767	0.820435	43	102	77.1667	19.125	7.80776	51	93	81.2857	8.95757	3.38564	74	95	82.1667	10.8336	4.42279	69	95	81.6923	9.4462	2.61991	69	95	70.5303	11.5809	0.823022	43	102
	AIx	6.65978	12.4975	0.655951	-26	41	9.1	8.59522	2.71805	-6	18	6.625	10.0134	3.54027	-11	20	17.5	11.6374	4.11443	1	31	12.0625	11.8966	2.97415	-11	31	6.94473	12.4171	0.629569	-26	41
	AIxHR75	5.69751	13.181	0.69278	-34	40	12.6	12.6596	4.00333	-17	27	11.75	7.62983	2.69755	-2	20	21.75	6.31891	2.23407	14	30	16.75	8.51274	2.12818	-2	30	6.33119	13.2092	0.670594	-34	40
	aoSBP [mmHg]	102.961	9.78827	0.51446	79	156	98.9	7.24875	2.29226	90	110	105.875	11.8374	4.18517	84	122	117.875	8.57634	3.03219	99	126	111.875	11.7523	2.93808	84	126	103.224	9.9795	0.506632	79	156
	aoPP [mmHg]	33.3802	8.46206	0.444143	17	68	32.6	7.66232	2.42304	22	46	32.125	6.08129	2.15006	24	40	34.5	7.07107	2.5	25	44	33.3125	6.48813	1.62203	24	44	33.3573	8.3554	0.423636	17	68
	aoDBP [mmHg]	69.5055	9.20744	0.483932	47	103	66.5	9.98054	3.15612	55	87	73.75	9.26977	3.27736	60	85	83	6.94879	2.45677	74	94	78.375	9.24392	2.31098	60	94	69.7938	9.38682	0.476544	47	103
	aoMBP [mmHg]	85.0994	8.57045	0.450453	65	117	81.5	7.89163	2.49555	72	98	88.875	10.0062	3.53774	72	100	99.125	6.89591	2.43807	86	107	94	9.84547	2.46137	72	107	85.3737	8.78965	0.446227	65	117
	Pf [mmHg]	30.0548	8.66987	0.459502	15	68	28.3	8.69291	2.74894	16	42	29.375	5.87823	2.07827	22	39	29.25	5.54849	1.96169	22	39	29.3125	5.5223	1.38058	22	39	29.9777	8.55108	0.437511	15	68
	Pb [mmHg]	13.875	3.35995	0.178077	5	39	14.4	3.71782	1.17568	8	22	12	2.26779	0.801784	9	16	14.25	3.77018	1.33296	10	20	13.125	3.22232	0.80558	9	20	13.8573	3.35927	0.171875	5	39
	Pb AT [ms]	251.706	24.5169	1.2994	180	477	239.9	26.5851	8.40694	203	281	243.125	15.9592	5.64243	211	266	245.125	21.1825	7.48913	211	281	244.125	18.1471	4.53677	211	281	251.08	24.4008	1.24846	180	477
	RM	0.481275	0.118274	0.00626849	0.166667	1	0.530657	0.13781	0.0435793	0.375	0.772727	0.415857	0.0782224	0.0276558	0.310345	0.545455	0.487806	0.0923833	0.0326624	0.354839	0.645161	0.451831	0.0906572	0.0226643	0.310345	0.645161	0.481335	0.117926	0.00603364	0.166667	1
	RIx	0.320796	0.0520679	0.00275959	0.142857	0.5	0.342027	0.0576315	0.0182247	0.272727	0.435897	0.291836	0.0388986	0.0137527	0.236842	0.352941	0.325623	0.0414219	0.0146449	0.261905	0.392157	0.30873	0.0425586	0.0106397	0.236842	0.392157	0.320847	0.0519016	0.00265551	0.142857	0.5
	Carotid Applanation Tonometry-derived central blood pressure levels and waveform related parameters (PWA and WSA)
	AP [mmHg]	-6.43258	9.57034	0.717328	-32	32	-7.66667	14.1939	5.79463	-33	4	-9.57143	19.7134	7.45097	-50	13	3	7.77174	3.1728	-5	14	-3.76923	16.1872	4.48952	-50	14	-6.29442	10.2173	0.72795	-50	32
	APHR75 [mmHg]	-7.76404	10.0524	0.753462	-37	22	-7.16667	10.6849	4.36208	-26	3	-7.85714	17.0531	6.44548	-42	13	3.83333	7.62671	3.11359	-7	14	-2.46154	14.3679	3.98493	-42	14	-7.39594	10.4186	0.742292	-42	22
	STTI [mmHg/s]	2086.43	320.984	23.9915	1167	3127	2320.5	487.926	199.195	1764	3113	2314.43	362.181	136.892	1793	2775	2595.5	206.412	84.2673	2318	2817	2444.15	323.434	89.7045	1793	2817	2117.01	338.647	24.0666	1167	3127
	DTTI [mmHg/s]	2969.31	358.643	26.8062	2296	3850	2839.5	592.009	241.687	2079	3519	2761.43	370.193	139.92	2227	3216	3124.33	369.687	150.924	2834	3603	2928.92	401.153	111.26	2227	3603	2962.72	368.095	26.1594	2079	3850
	SEVR	145.352	26.5678	1.98577	93	223	129.5	45.6015	18.6167	70	187	121.143	20.3669	7.69795	86	151	120.333	10.4051	4.24788	103	130	120.769	15.8963	4.40884	86	151	143.258	27.3691	1.94503	70	223
	HR [beats/minute]	69.4972	10.9767	0.820435	43	102	77.1667	19.125	7.80776	51	93	81.2857	8.95757	3.38564	74	95	82.1667	10.8336	4.42279	69	95	81.6923	9.4462	2.61991	69	95	70.5303	11.5809	0.823022	43	102
	AIx	-12.3202	17.2405	1.29223	-47	40	-11.5	22.4566	9.16788	-39	10	-15.4286	25.967	9.81461	-58	24	7	18.7617	7.65942	-10	34	-5.07692	24.8846	6.90175	-58	34	-11.8173	17.9568	1.27937	-58	40
	AIxHR75	-14.8315	17.5601	1.31618	-52	32	-10.5	17.5585	7.16822	-31	14	-12.4286	23.2153	8.77458	-49	24	10.3333	17.4318	7.11649	-13	35	-1.92308	23.1425	6.41858	-49	35	-13.8477	18.1596	1.29382	-52	35
	aoSBP [mmHg]	109.626	13.4398	1.00454	73	164	111.833	18.0046	7.35036	96	146	114.286	20.8304	7.87314	81	147	119.167	10.7223	4.37734	109	136	116.538	16.4703	4.56803	81	147	110.146	13.8199	0.982135	73	164
	aoPP [mmHg]	43.6257	13.4874	1.00809	10	80	43.3333	21.5004	8.7775	21	84	47.8571	18.8982	7.14286	27	85	41.5	10.8397	4.42531	31	57	44.9231	15.4405	4.28244	27	85	43.702	13.8104	0.981465	10	85
	aoDBP [mmHg]	66	9.12337	0.681913	48	100	68.5	11.3622	4.63861	53	85	66.4286	7.93425	2.99887	54	75	77.6667	10.4243	4.25572	65	95	71.6154	10.5241	2.91886	54	95	66.4444	9.34366	0.664025	48	100
	aoMBP [mmHg]	84.2737	8.7556	0.654425	60	114	86	8.5557	3.49285	72	97	84.5714	9.44911	3.57143	67	93	95.3333	8.82421	3.60247	88	107	89.5385	10.4053	2.8859	67	107	84.6717	8.91518	0.633575	60	114
	Pf [mmHg]	43.5671	15.3364	1.19757	8	107	34	10.3199	4.61519	19	46	49.7143	18.7946	7.1037	30	85	39.8333	14.4695	5.90715	24	67	45.1538	17.0335	4.72425	24	85	43.4176	15.3652	1.13895	8	107
	Pb [mmHg]	16.4417	4.58675	0.359262	6	31	16.2	6.37966	2.85307	11	26	15.4286	6.18755	2.33867	9	28	19.1667	5.03653	2.05616	13	27	17.1538	5.7857	1.60467	9	28	16.4862	4.70178	0.349481	6	31
	Pb AT [ms]	270.098	32.7906	2.56836	211	445	262.4	30.9322	13.8333	219	289	272.143	58.7039	22.188	234	375	242.167	19.924	8.13395	211	266	258.308	46.1562	12.8014	211	375	269.039	33.7868	2.51135	211	445
	RM	0.405952	0.125011	0.0097916	0.147541	0.962963	0.496695	0.161958	0.0724298	0.23913	0.634146	0.357163	0.207813	0.0785459	0.152941	0.7	0.509647	0.144191	0.0588657	0.298507	0.675	0.42754	0.191091	0.0529992	0.152941	0.7	0.41001	0.131636	0.00978443	0.147541	0.962963
	Rix	0.283237	0.0628829	0.00492537	0.128571	0.490566	0.324921	0.0803565	0.0359365	0.192982	0.38806	0.249167	0.107292	0.0405525	0.132653	0.411765	0.332339	0.066178	0.0270171	0.229885	0.402985	0.287554	0.0971752	0.0269515	0.132653	0.411765	0.284699	0.0661764	0.00491885	0.128571	0.490566
	MV: mean value. SD: standard deviation. SE: standard error. Min: minimal value. Max: maximal value. BMI: body mass index. SBP, PP, DBP, MBP: systolic, pulse, diastolic and mean blood pressure, respectively; ao: aortic, ba: brachial artery, ra: radial artery. BP: blood pressure. Pf: Central Forward Pulse Pressure Height. Pb: Central Backward Pulse Pressure Height. Pb AT: Central Backward Arrival T…
